# Supplementary material for: New Isocoumarin and Pyrone Derivatives from the Chinese Mangrove Plant Rhizophora mangle-Associated Fungus Phomopsis sp. DHS-11
Source: Molecules. 2023 Apr 27;28(9):3756. doi: 10.3390/molecules28093756 (PMC10180500; doi:10.3390/molecules28093756)
Supplement: Supplementary file 1 [file molecules-28-03756-s001.zip]

Archive with 1 entries (1 files):
- molecules-2359043-supplementary.pdf
